# Supplementary material for: Effect of pot design on the catch efficiency of snow crabs (Chionoecetes opilio) in the Barents Sea fishery
Source: PLoS One. 2019 Jul 18;14(7):e0219858. doi: 10.1371/journal.pone.0219858 (PMC6638949; doi:10.1371/journal.pone.0219858)
Supplement: S1 Fig — The catch data consist of count data for number of snow crab caught in respectively the moon pots (Test 1) and standard conical pots (Test 2) for each size class (Length) corresponding to the carapace width. (ZIP) [file pone.0219858.s001.zip]

Archive with 18 entries (18 files):
- Set 1.txt
- Set 10.txt
- Set 11.txt
- Set 12.txt
- Set 13.txt
- Set 14.txt
- Set 15.txt
- Set 16.txt
- Set 17.txt
- Set 18.txt
- Set 2.txt
- Set 3.txt
- Set 4.txt
- Set 5.txt
- Set 6.txt
- Set 7.txt
- Set 8.txt
- Set 9.txt
