# Supplementary material for: Effect of pot design on the catch efficiency of snow crabs (Chionoecetes opilio) in the Barents Sea fishery
Source: PLoS One. 2019 Jul 18;14(7):e0219858. doi: 10.1371/journal.pone.0219858 (PMC6638949; doi:10.1371/journal.pone.0219858)
Supplement: S1 Fig — The catch data consist of count data for number of snow crab caught in respectively the moon pots (Test 1) and standard conical pots (Test 2) for each size class (Length) corresponding to the carapace width. (ZIP) [file pone.0219858.s001.zip › Set 14.txt]

Length	Test1	Test2
66.5	0	1
69.5	0	1
71.5	0	1
72.5	0	1
73.5	1	0
74.5	0	1
75.5	0	1
76.5	1	0
77.5	0	1
78.5	0	1
79.5	0	2
80.5	0	1
82.5	0	1
83.5	3	0
84.5	2	1
85.5	0	1
86.5	2	6
87.5	4	2
88.5	1	0
89.5	1	4
90.5	3	2
91.5	1	3
92.5	0	3
93.5	1	0
94.5	3	4
95.5	0	1
96.5	0	4
97.5	1	3
98.5	0	2
99.5	0	2
100.5	1	0
101.5	0	1
102.5	3	1
103.5	2	1
104.5	1	3
105.5	0	2
107.5	3	0
108.5	0	1
109.5	0	1
111.5	1	0
112.5	0	2
114.5	0	1
115.5	2	0
116.5	1	0
117.5	0	1
118.5	0	2
119.5	0	2
120.5	0	1
121.5	0	1
123.5	1	1
124.5	1	0
126.5	1	2
127.5	0	2
128.5	0	1
129.5	0	1
130.5	0	2
131.5	0	4
132.5	0	2
133.5	1	2
134.5	0	1
135.5	0	2
136.5	0	1
137.5	0	2
142.5	1	0
SAMPLING	1.0	0.9762
